# Supplementary material for: Morphology and identification of the final instar nymphs of three cicadas (Hemiptera, Cicadidae) in Guanzhong Plain, China based on comparative morphometrics
Source: Zookeys. 2014 Jul 10;(425):33–50. doi: 10.3897/zookeys.425.7897 (PMC4137304; doi:10.3897/zookeys.425.7897)
Supplement: XML Treatment for Meimuna mongolica [file zookeys.425.7897-treatment2.xml]

<!DOCTYPE tp:taxon-treatment
  PUBLIC "-//TaxonX//DTD Taxonomic Treatment Publishing DTD v0 20100105//EN" "tax-treatment-NSO.dtd">
<tp:taxon-treatment xmlns:tp="http://www.plazi.org/taxpub"><tp:treatment-meta><kwd-group><label>Taxon classification</label><kwd><named-content content-type="kingdom">Animalia</named-content></kwd><kwd><named-content content-type="order">Hemiptera</named-content></kwd><kwd><named-content content-type="family">Cicadidae</named-content></kwd></kwd-group><mixed-citation publication-type="journal"><person-group><name><surname>Hou</surname><given-names>Zehai</given-names></name><name><surname>Li</surname><given-names>Qinglong</given-names></name><name><surname>Wei</surname><given-names>Cong</given-names></name></person-group><article-title>Morphology and identification of the final instar nymphs of three cicadas (Hemiptera, Cicadidae) in Guanzhong Plain, China based on comparative morphometrics</article-title><source>Zookeys</source><day>10</day><month>7</month><year>2014</year><volume>2014</volume><issue>425</issue><fpage>33</fpage><lpage>50</lpage><pub-id pub-id-type="doi">10.3897/zookeys.425.7897</pub-id></mixed-citation></tp:treatment-meta><tp:nomenclature><tp:taxon-name>
                            <tp:taxon-name-part taxon-name-part-type="genus">Meimuna</tp:taxon-name-part>
                            <tp:taxon-name-part taxon-name-part-type="species">mongolica</tp:taxon-name-part>
                        </tp:taxon-name><tp:taxon-authority>(Distant, 1881)</tp:taxon-authority><xref ref-type="fig" rid="F2">Figs 2</xref><xref ref-type="fig" rid="F3"/><xref ref-type="fig" rid="F4"/><xref ref-type="fig" rid="F5">–5</xref><tp:nomenclature-citation-list><tp:nomenclature-citation><tp:taxon-name>Cosmopsaltria mongolica</tp:taxon-name><comment> Distant, 1881: 638</comment></tp:nomenclature-citation><tp:nomenclature-citation><tp:taxon-name>Meimuna mongolica</tp:taxon-name><comment> (Distant): <xref ref-type="bibr" rid="B6">Distant 1906</xref>: 66</comment></tp:nomenclature-citation><tp:nomenclature-citation><tp:taxon-name>Meimuna suigensis</tp:taxon-name><comment> Matsumura, 1927: 1</comment></tp:nomenclature-citation><tp:nomenclature-citation><tp:taxon-name>Meimuna chosensis</tp:taxon-name><comment> Matsumura, 1927: 52</comment></tp:nomenclature-citation><tp:nomenclature-citation><tp:taxon-name>Meimuna heijonis</tp:taxon-name><comment> Matsumura, 1927: 52</comment></tp:nomenclature-citation><tp:nomenclature-citation><tp:taxon-name>Meimuna santoshonis</tp:taxon-name><comment> Matsumura, 1927: 52</comment></tp:nomenclature-citation><tp:nomenclature-citation><tp:taxon-name>Meimuna gallosi</tp:taxon-name><comment> Matsumura, 1927: 52</comment></tp:nomenclature-citation></tp:nomenclature-citation-list></tp:nomenclature><tp:treatment-sec sec-type="Measurements"><title>Measurements</title><p><bold>(mm or degree).</bold> Male (n = 10): BL 19.8 (18.0–21.3), PCL 3.5 (3.2–3.7), PCW 3.2 (2.9–3.5), CL 2.4 (2.2–2.7), HW 7.2 (6.8–7.7), PL 4.6 (4.4–4.8), PW 7.8 (7.3–8.2), PML 9.4 (8.7–9.8), WL 8.7 (8.0–9.4), FL 4.8 (4.5–5.0), TL 4.6 (4.3–4.8), FA 61.4 (60.5–62.8).</p><p>Female (n = 10): BL 19.1 (17.9–20.9), PCL 3.3 (3.1–3.6), PCW 3.0 (2.7–3.2), CL 2.2 (2.0–2.6), HW 6.9 (6.8–7.2), PL 4.4 (4.2–4.7), PW 7.5 (7.2–8.3), PML 8.9 (8.4–9.7), WL 8.4 (8.0–8.9), FL 4.7 (4.5–4.9), TL 4.5 (4.2–4.7), FA 61.4 (60.1–63.2).</p></tp:treatment-sec><tp:treatment-sec sec-type="Description"><title>Description.</title><p>Body (<xref ref-type="fig" rid="F2">Fig. 2C, D</xref>) pale brown, narrow and elongated, with setae scattered mainly on venter.</p><p>Head (<xref ref-type="fig" rid="F2">Fig. 2D</xref>). Somewhat triangular in dorsal view; crown including white compound eyes about three times wider than long and slightly wider than anterior margin of pronotum. Antenna brown, filiform. Postclypeus prominently swollen, covered with dense brown pile. Rostrum reaching to posterior coxae.</p><p>Thorax (<xref ref-type="fig" rid="F2">Fig. 2C, D</xref>). Pronotum broad, paramedian and lateral fissures distinct, pronotal collar undeveloped, posterior margin distinctively concave medially in dorsal view. Mesonotum slightly wider than pronotum, with two small scutal depressions on disc. Metanotum very small. Fore wing bud developed, reaching to middle of 4<sup>th</sup> abdominal segment laterally, hind wing bud slightly developed.</p><p>Leg (<xref ref-type="fig" rid="F5">Figs 5C</xref>, <xref ref-type="fig" rid="F6">6B, E</xref>). Generally dark brown. Fore femur with femoral formula 2-1-7 or 2-1-8: posterior tooth long and sharp, accessory tooth small, with apex somewhat blunt, intermediary tooth robust; femoral comb usually with seven or eight teeth, the first tooth about as large as the second tooth. Fore tibia arched, flattened laterally; apical tooth long; point of blade of tibia very small, toothlet-like, separated from apical tooth of blade by a very weak incision. Tibia with five apical spines in both mid and hind legs. Pretarsi of all legs well developed into a pair of claws of unequal sizes.</p><p>Abdomen (<xref ref-type="fig" rid="F4">Fig. 4D–F</xref>). Size varying depending on the development of the nymph. In female, 8<sup>th</sup> and 9<sup>th</sup> sternites with two sharp posterior marginal protrusions. In male, 9<sup>th</sup> sternite totally concealed by 10<sup>th</sup> sternite, three protrusions present on surface: a smaller medial, coniform protrusion near anterior margin, and two larger rounded <!--PageBreak-->protrusions on posterior margin; 10<sup>th</sup> sternite with two distinct projections adjacent to anterior margin.</p></tp:treatment-sec><tp:treatment-sec sec-type="Variations of femoral comb"><title>Variations of femoral comb.</title><p>Forty percent (8/20) and 60% (12/20) of the individuals observed with seven and eight teeth on the femoral comb, respectively.</p></tp:treatment-sec><tp:treatment-sec><!--Section generated to contain objects referenced in tp:taxon-treatment.--><fig id="F2" position="float" orientation="portrait"><label>Figure 2.</label><caption><p>Final instar nymphs. <bold>A</bold> <italic><tp:taxon-name>Cryptotympana atrata</tp:taxon-name></italic>, lateral view of body <bold>B</bold> <italic><tp:taxon-name>Cryptotympana atrata</tp:taxon-name></italic>, dorsal view of body <bold>C</bold> <italic><tp:taxon-name>Meimuna mongolica</tp:taxon-name></italic>, lateral view of body <bold>D</bold> <italic><tp:taxon-name>Meimuna mongolica</tp:taxon-name></italic>, dorsal view of body <bold>E</bold> <italic><tp:taxon-name>Platypleura kaempferi</tp:taxon-name></italic>, lateral view of body <bold>F</bold> <italic><tp:taxon-name>Platypleura kaempferi</tp:taxon-name></italic>, dorsal view of body. Scale bars = 5.0 mm.</p></caption><graphic xmlns:xlink="http://www.w3.org/1999/xlink" xlink:href="zookeys-425-033-g002.jpg" position="float" orientation="portrait" xlink:type="simple"/></fig><fig id="F3" position="float" orientation="portrait"><label>Figure 3.</label><caption><p>Antennae of final instar nymphs. <bold>A</bold> <italic><tp:taxon-name>Cryptotympana atrata</tp:taxon-name></italic> <bold>B</bold> <italic><tp:taxon-name>Meimuna mongolica</tp:taxon-name></italic> <bold>C</bold> <italic><tp:taxon-name>Platypleura kaempferi</tp:taxon-name></italic>. Scale bars = 0.5 mm.</p></caption><graphic xmlns:xlink="http://www.w3.org/1999/xlink" xlink:href="zookeys-425-033-g003.jpg" position="float" orientation="portrait" xlink:type="simple"/></fig><fig id="F4" position="float" orientation="portrait"><label>Figure 4.</label><caption><p>Abdominal apex in ventral view of final instar nymphs. <bold>A</bold> <italic><tp:taxon-name>Cryptotympana atrata</tp:taxon-name></italic>, female <bold>B</bold> and <bold>C</bold> <italic><tp:taxon-name>Cryptotympana atrata</tp:taxon-name></italic>, male <bold>D</bold> <italic><tp:taxon-name>Meimuna mongolica</tp:taxon-name></italic>, female <bold>E</bold> and <bold>f</bold> <italic><tp:taxon-name>Meimuna mongolica</tp:taxon-name></italic>, male <bold>G</bold> <italic><tp:taxon-name>Platypleura kaempferi</tp:taxon-name></italic>, female <bold>H</bold> and <bold>I</bold> <italic><tp:taxon-name>Platypleura Kaempferi</tp:taxon-name></italic>, male. Scale bars = 1.0 mm.</p></caption><graphic xmlns:xlink="http://www.w3.org/1999/xlink" xlink:href="zookeys-425-033-g004.jpg" position="float" orientation="portrait" xlink:type="simple"/></fig><fig id="F5" position="float" orientation="portrait"><label>Figure 5.</label><caption><p>Left foreleg of final instar nymphs. <bold>A</bold> <italic><tp:taxon-name>Cryptotympana atrata</tp:taxon-name></italic>, inner view <bold>B</bold> <italic><tp:taxon-name>Cryptotympana atrata</tp:taxon-name></italic>, outer view <bold>C</bold> <italic><tp:taxon-name>Meimuna mongolica</tp:taxon-name></italic>, outer view <bold>D</bold> <italic><tp:taxon-name>Platypleura kaempferi</tp:taxon-name></italic>, outer view. acf, accessory tooth of femur; apt, apical tooth of tibia; bt, blade of tibia; f, femur; fc, femoral comb; itf, intermediate tooth of femur; pbt, point of blade of tibia; ptf, posterior tooth of femur; t, trochanter; ta, tarsus; ti, tibia. Scale bars = 1.0 mm</p></caption><graphic xmlns:xlink="http://www.w3.org/1999/xlink" xlink:href="zookeys-425-033-g005.jpg" position="float" orientation="portrait" xlink:type="simple"/></fig><fig id="F6" position="float" orientation="portrait"><label>Figure 6.</label><caption><p>Spines at the apex of mid and hind tibiae of final instar nymphs. <bold>A</bold> mid tibia of <italic><tp:taxon-name>Cryptotympana atrata</tp:taxon-name></italic> <bold>B</bold> mid tibia of <italic><tp:taxon-name>Meimuna mongolica</tp:taxon-name></italic> <bold>C</bold> mid tibia of <italic><tp:taxon-name>Platypleura kaempferi</tp:taxon-name></italic> <bold>D</bold> hind tibia of <italic><tp:taxon-name>Cryptotympana atrata</tp:taxon-name></italic> <bold>E</bold> hind tibia of <italic><tp:taxon-name>Meimuna mongolica</tp:taxon-name></italic> <bold>F</bold> hind tibia of <italic><tp:taxon-name>Platypleura Kaempferi</tp:taxon-name></italic>. Scale bars = 1.0 mm.</p></caption><graphic xmlns:xlink="http://www.w3.org/1999/xlink" xlink:href="zookeys-425-033-g006.jpg" position="float" orientation="portrait" xlink:type="simple"/></fig></tp:treatment-sec><ref-list><ref id="B6"><mixed-citation xmlns:xlink="http://www.w3.org/1999/xlink" xlink:type="simple"><person-group><name name-style="western"><surname>Distant</surname><given-names>WL</given-names></name></person-group> (<year>1906</year>) <source>A synonymic catalogue of Homoptera. Part 1. Cicadidae.</source><publisher-name>Trustees of the British Museum</publisher-name>, <publisher-loc>London</publisher-loc>, <size units="page">207 pp</size>.</mixed-citation></ref></ref-list></tp:taxon-treatment>
