# Supplementary material for: Morphology and identification of the final instar nymphs of three cicadas (Hemiptera, Cicadidae) in Guanzhong Plain, China based on comparative morphometrics
Source: Zookeys. 2014 Jul 10;(425):33–50. doi: 10.3897/zookeys.425.7897 (PMC4137304; doi:10.3897/zookeys.425.7897)
Supplement: XML Treatment for Platypleura kaempferi [file zookeys.425.7897-treatment3.xml]

<!DOCTYPE tp:taxon-treatment
  PUBLIC "-//TaxonX//DTD Taxonomic Treatment Publishing DTD v0 20100105//EN" "tax-treatment-NSO.dtd">
<tp:taxon-treatment xmlns:tp="http://www.plazi.org/taxpub"><tp:treatment-meta><kwd-group><label>Taxon classification</label><kwd><named-content content-type="kingdom">Animalia</named-content></kwd><kwd><named-content content-type="order">Hemiptera</named-content></kwd><kwd><named-content content-type="family">Cicadidae</named-content></kwd></kwd-group><mixed-citation publication-type="journal"><person-group><name><surname>Hou</surname><given-names>Zehai</given-names></name><name><surname>Li</surname><given-names>Qinglong</given-names></name><name><surname>Wei</surname><given-names>Cong</given-names></name></person-group><article-title>Morphology and identification of the final instar nymphs of three cicadas (Hemiptera, Cicadidae) in Guanzhong Plain, China based on comparative morphometrics</article-title><source>Zookeys</source><day>10</day><month>7</month><year>2014</year><volume>2014</volume><issue>425</issue><fpage>33</fpage><lpage>50</lpage><pub-id pub-id-type="doi">10.3897/zookeys.425.7897</pub-id></mixed-citation></tp:treatment-meta><tp:nomenclature><tp:taxon-name>
                            <tp:taxon-name-part taxon-name-part-type="genus">Platypleura</tp:taxon-name-part>
                            <tp:taxon-name-part taxon-name-part-type="species">kaempferi</tp:taxon-name-part>
                        </tp:taxon-name><tp:taxon-authority>(Fabricius, 1794)</tp:taxon-authority><xref ref-type="fig" rid="F2">Figs 2</xref><xref ref-type="fig" rid="F3"/><xref ref-type="fig" rid="F4"/><xref ref-type="fig" rid="F5">–5</xref><tp:nomenclature-citation-list><tp:nomenclature-citation><tp:taxon-name>Tettigonia kaempferi</tp:taxon-name><comment> Fabricius, 1794: 23</comment></tp:nomenclature-citation><tp:nomenclature-citation><tp:taxon-name>Cicada kaempferi</tp:taxon-name><comment> (Fabricius): <xref ref-type="bibr" rid="B40">Walker 1850</xref>: 117</comment></tp:nomenclature-citation><tp:nomenclature-citation><tp:taxon-name>Platypleura kaempferi</tp:taxon-name><comment> (Fabricius): Butler 1874: 189</comment></tp:nomenclature-citation><tp:nomenclature-citation><tp:taxon-name>Platypleura fuscangulis</tp:taxon-name><comment> Butler, 1874: 189</comment></tp:nomenclature-citation><tp:nomenclature-citation><tp:taxon-name>Platypleura hyalino-limbata</tp:taxon-name><comment> Signoret, 1881: 62</comment></tp:nomenclature-citation><tp:nomenclature-citation><tp:taxon-name>Platypleura repanda</tp:taxon-name><comment> Uhler, 1896: 276 (nec Linnaeus)</comment></tp:nomenclature-citation><tp:nomenclature-citation><tp:taxon-name>Platypleura tsuchidai</tp:taxon-name><comment> Kato, 1936: 758</comment></tp:nomenclature-citation><tp:nomenclature-citation><tp:taxon-name>Platypleura retracta</tp:taxon-name><comment> Liu, 1940: 74</comment></tp:nomenclature-citation></tp:nomenclature-citation-list></tp:nomenclature><tp:treatment-sec sec-type="Measurements"><title>Measurements</title><p><bold>(mm or degree).</bold> Male (n = 10): BL 19.0 (18.1–19.6), PCL 3.2 (3.1–3.5), PCW 3.3 (3.2–3.5), CL 2.2 (2.1–2.4), HW 7.5 (7.3–7.8), PL 4.7 (4.3–5.0), PW 9.2 (8.9–9.6), PML 10.0 (9.4–10.5), WL 7.4 (7.0–7.8), FL 4.1 (3.9–4.3), TL 4.5 (4.2–4.6), FA 77.1 (76.1–78.1).</p><p>Female (n = 10): BL 18.3 (17.7–18.6), PCL 3.1 (2.9–3.4), PCW 3.2 (3.1–3.4), CL 2.1 (2.0–2.2), HW 7.3 (7.1–7.7), PL 4.6 (4.2–4.9), PW 8.9 (8.6–9.2), PML 9.8 (8.9–10.2), WL 7.2 (6.9–7.6), FL 4.0 (3.8–4.2), TL 4.3 (4.1–4.5), FA 77.2 (76.4–78.8).</p></tp:treatment-sec><tp:treatment-sec sec-type="Description"><title>Description.</title><p>Body (<xref ref-type="fig" rid="F2">Fig. 2E, F</xref>) brown, well curved in lateral view, with sparse setae mainly on venter.</p><p>Head (<xref ref-type="fig" rid="F2">Fig. 2F</xref>). Somewhat triangular in dorsal view; crown including white compound eyes about three times wider than long and slightly wider than the anterior margin of the pronotum. Antenna brown, filiform. Postclypeus prominently swollen, covered with dense brown pile. Rostrum extending beyond posterior coxae.</p><p>Thorax (<xref ref-type="fig" rid="F2">Fig. 2E, F</xref>). Pronotum broad, paramedian and lateral fissures distinct, pronotal collar developed, posterior margin distinctively concave medially in dorsal view. Mesonotum about as wide as pronotum, with two small scutal depressions on disc. Metanotum very small. Fore wing bud developed, reaching to middle of 3<sup>rd</sup> abdominal segment laterally, hind wing bud slightly developed.</p><p>Leg (<xref ref-type="fig" rid="F5">Figs 5D</xref>, <xref ref-type="fig" rid="F6">6C, F</xref>). Generally dark brown. Fore femur with femoral formula 2-1-7: posterior tooth long and sharp, accessory tooth robust and sharp, intermediate tooth with projection in one of its sides; femoral comb usually with seven teeth, the <!--PageBreak--><!--PageBreak-->first tooth distinctly larger than the second tooth. Fore tibia arched, flattened laterally; apical tooth long; point of blade of tibia large and long, tooth-like, separated from apical tooth of blade by a strong incision. Apex of tibia usually with four spines in both mid and hind legs, but sometimes with a very small accessory spine. Pretarsi of all legs well developed into a pair of claws of unequal sizes.</p><p>Abdomen (<xref ref-type="fig" rid="F4">Fig. 4G–I</xref>). Size varying depending on the development of the nymph. In female, 8<sup>th</sup> and 9<sup>th</sup> sternites with two sharp posterior marginal protrusions. In male, 9<sup>th</sup> sternite almost entirely concealed by 10<sup>th</sup> sternite, six protrusions present on surface: two triangular protrusions adjacent to posterior margin, and four rounded protrusions on posterior margin; 10<sup>th</sup> sternite with a very large, medial, globular protrusion adjacent to anterior margin.</p></tp:treatment-sec><tp:treatment-sec sec-type="Variations of femoral comb"><title>Variations of femoral comb.</title><p>Twenty percent (4/20) of the individuals studied with femoral comb with eight teeth, instead of seven teeth.</p></tp:treatment-sec><tp:treatment-sec><!--Section generated to contain objects referenced in tp:taxon-treatment.--><fig id="F2" position="float" orientation="portrait"><label>Figure 2.</label><caption><p>Final instar nymphs. <bold>A</bold> <italic><tp:taxon-name>Cryptotympana atrata</tp:taxon-name></italic>, lateral view of body <bold>B</bold> <italic><tp:taxon-name>Cryptotympana atrata</tp:taxon-name></italic>, dorsal view of body <bold>C</bold> <italic><tp:taxon-name>Meimuna mongolica</tp:taxon-name></italic>, lateral view of body <bold>D</bold> <italic><tp:taxon-name>Meimuna mongolica</tp:taxon-name></italic>, dorsal view of body <bold>E</bold> <italic><tp:taxon-name>Platypleura kaempferi</tp:taxon-name></italic>, lateral view of body <bold>F</bold> <italic><tp:taxon-name>Platypleura kaempferi</tp:taxon-name></italic>, dorsal view of body. Scale bars = 5.0 mm.</p></caption><graphic xmlns:xlink="http://www.w3.org/1999/xlink" xlink:href="zookeys-425-033-g002.jpg" position="float" orientation="portrait" xlink:type="simple"/></fig><fig id="F3" position="float" orientation="portrait"><label>Figure 3.</label><caption><p>Antennae of final instar nymphs. <bold>A</bold> <italic><tp:taxon-name>Cryptotympana atrata</tp:taxon-name></italic> <bold>B</bold> <italic><tp:taxon-name>Meimuna mongolica</tp:taxon-name></italic> <bold>C</bold> <italic><tp:taxon-name>Platypleura kaempferi</tp:taxon-name></italic>. Scale bars = 0.5 mm.</p></caption><graphic xmlns:xlink="http://www.w3.org/1999/xlink" xlink:href="zookeys-425-033-g003.jpg" position="float" orientation="portrait" xlink:type="simple"/></fig><fig id="F4" position="float" orientation="portrait"><label>Figure 4.</label><caption><p>Abdominal apex in ventral view of final instar nymphs. <bold>A</bold> <italic><tp:taxon-name>Cryptotympana atrata</tp:taxon-name></italic>, female <bold>B</bold> and <bold>C</bold> <italic><tp:taxon-name>Cryptotympana atrata</tp:taxon-name></italic>, male <bold>D</bold> <italic><tp:taxon-name>Meimuna mongolica</tp:taxon-name></italic>, female <bold>E</bold> and <bold>f</bold> <italic><tp:taxon-name>Meimuna mongolica</tp:taxon-name></italic>, male <bold>G</bold> <italic><tp:taxon-name>Platypleura kaempferi</tp:taxon-name></italic>, female <bold>H</bold> and <bold>I</bold> <italic><tp:taxon-name>Platypleura Kaempferi</tp:taxon-name></italic>, male. Scale bars = 1.0 mm.</p></caption><graphic xmlns:xlink="http://www.w3.org/1999/xlink" xlink:href="zookeys-425-033-g004.jpg" position="float" orientation="portrait" xlink:type="simple"/></fig><fig id="F5" position="float" orientation="portrait"><label>Figure 5.</label><caption><p>Left foreleg of final instar nymphs. <bold>A</bold> <italic><tp:taxon-name>Cryptotympana atrata</tp:taxon-name></italic>, inner view <bold>B</bold> <italic><tp:taxon-name>Cryptotympana atrata</tp:taxon-name></italic>, outer view <bold>C</bold> <italic><tp:taxon-name>Meimuna mongolica</tp:taxon-name></italic>, outer view <bold>D</bold> <italic><tp:taxon-name>Platypleura kaempferi</tp:taxon-name></italic>, outer view. acf, accessory tooth of femur; apt, apical tooth of tibia; bt, blade of tibia; f, femur; fc, femoral comb; itf, intermediate tooth of femur; pbt, point of blade of tibia; ptf, posterior tooth of femur; t, trochanter; ta, tarsus; ti, tibia. Scale bars = 1.0 mm</p></caption><graphic xmlns:xlink="http://www.w3.org/1999/xlink" xlink:href="zookeys-425-033-g005.jpg" position="float" orientation="portrait" xlink:type="simple"/></fig><fig id="F6" position="float" orientation="portrait"><label>Figure 6.</label><caption><p>Spines at the apex of mid and hind tibiae of final instar nymphs. <bold>A</bold> mid tibia of <italic><tp:taxon-name>Cryptotympana atrata</tp:taxon-name></italic> <bold>B</bold> mid tibia of <italic><tp:taxon-name>Meimuna mongolica</tp:taxon-name></italic> <bold>C</bold> mid tibia of <italic><tp:taxon-name>Platypleura kaempferi</tp:taxon-name></italic> <bold>D</bold> hind tibia of <italic><tp:taxon-name>Cryptotympana atrata</tp:taxon-name></italic> <bold>E</bold> hind tibia of <italic><tp:taxon-name>Meimuna mongolica</tp:taxon-name></italic> <bold>F</bold> hind tibia of <italic><tp:taxon-name>Platypleura Kaempferi</tp:taxon-name></italic>. Scale bars = 1.0 mm.</p></caption><graphic xmlns:xlink="http://www.w3.org/1999/xlink" xlink:href="zookeys-425-033-g006.jpg" position="float" orientation="portrait" xlink:type="simple"/></fig></tp:treatment-sec><ref-list><ref id="B40"><mixed-citation xmlns:xlink="http://www.w3.org/1999/xlink" xlink:type="simple"><person-group><name name-style="western"><surname>Walker</surname><given-names>F</given-names></name></person-group> (<year>1850</year>) <source>List of the specimens of homopterous insects in the collection of the British Museum. Part 1.</source><publisher-name>British Museum</publisher-name>, <publisher-loc>London</publisher-loc>, <size units="page">260 pp</size>.</mixed-citation></ref></ref-list></tp:taxon-treatment>
